# Supplementary material for: CoNet: Efficient Network Regression for Survival Analysis in Transcriptome-Wide Association Studies—With Applications to Studies of Breast Cancer
Source: Genes (Basel). 2023 Feb 25;14(3):586. doi: 10.3390/genes14030586 (PMC10048118; doi:10.3390/genes14030586)
Supplement: Supplementary file 1 [file genes-14-00586-s001.zip]

Archive with 1 entries (1 files):
- genes-2150425-supplementary.pdf
